# Supplementary material for: Synthesis of Silver Nanoparticles Using Extracts from Different Parts of the Paullinia cupana Kunth Plant: Characterization and In Vitro Antimicrobial Activity
Source: Pharmaceuticals (Basel). 2024 Jul 2;17(7):869. doi: 10.3390/ph17070869 (PMC11279972; doi:10.3390/ph17070869)
Supplement: Supplementary file 1 [file pharmaceuticals-17-00869-s001.zip]

Archive with 1 entries (1 files):
- pharmaceuticals-3056011-supplementary.pdf
